# Supplementary material for: Therapeutic Vaccinations with p210 Peptides in Imatinib-Treated Chronic Myeloid Leukemia Patients: 10 Years Follow-Up of GIMEMA CML0206 and SI0207 Studies
Source: Vaccines (Basel). 2025 Apr 16;13(4):419. doi: 10.3390/vaccines13040419 (PMC12031404; doi:10.3390/vaccines13040419)
Supplement: Supplementary file 1 [file vaccines-13-00419-s001.zip]

Archive with 1 entries (1 files):
- vaccines-3549317-supplementary.pdf
